# Supplementary material for: Butyrate and Class I Histone Deacetylase Inhibitors Promote Differentiation of Neonatal Porcine Islet Cells into Beta Cells
Source: Cells. 2021 Nov 19;10(11):3249. doi: 10.3390/cells10113249 (PMC8621544; doi:10.3390/cells10113249)
Supplement: Supplementary file 1 [file cells-10-03249-s001.zip]

Archive with 1 entries (1 files):
- cells-1446859-supplementary.pdf
